# Supplementary material for: Establishment of a Direct PCR Assay for Simultaneous Differential Diagnosis of African Swine Fever and Classical Swine Fever Using Crude Tissue Samples
Source: Viruses. 2022 Feb 28;14(3):498. doi: 10.3390/v14030498 (PMC8948687; doi:10.3390/v14030498)
Supplement: Supplementary file 1 [file viruses-14-00498-s001.zip]

Archive with 1 entries (1 files):
- viruses-1591981-supplementary.xlsx
