# Supplementary material for: Establishment of a Direct PCR Assay for Simultaneous Differential Diagnosis of African Swine Fever and Classical Swine Fever Using Crude Tissue Samples
Source: Viruses. 2022 Feb 28;14(3):498. doi: 10.3390/v14030498 (PMC8948687; doi:10.3390/v14030498)
Supplement: Supplementary file 1 [file viruses-14-00498-s001.zip › viruses-1591981-supplementary.xlsx]

## Sheet: CSFV
Supplemental Table S1. Detection of CSFV from the clincal samples of pigs and wild boars collected from the field cases.
					reference methods		direct-multiplex rRT-PCR
					Virus isolation	RT-PCR (5′-UTR)	CSF	ASF	IC
Animal	ID	Date of sampling	sample	virus strain			Cy5	FAM	VIC	decision
Pig	D7R	2019-01-29	serum	JPN/14/2018	+	+	28.8655	ー	37.6339	CSFV
Pig	D8RA1	2019-02-06	serum	(JPN/2018)	+	+	34.1572	ー	36.2414	CSFV
Pig	D8RN	2019-02-06	serum	JPN/17/2018	+	+	28.035	ー	35.1609	CSFV
Pig	D8RA2	2019-02-06	serum	(JPN/2018)	+	+	29.9624	ー	34.8237	CSFV
Pig	D8RG	2019-02-06	serum	JPN/18/2018	+	+	27.7506	ー	37.9896	CSFV
Pig	D8RO	2019-02-06	serum	JPN/20/2018	+	+	33.0701	ー	38.3126	CSFV
Pig	D9RA	2019-02-12	serum	JPN/22/2018	+	+	30.8252	ー	37.1127	CSFV
Pig	D11	2019-03-07	serum	JPN/27/2019	+	+	27.2231	ー	37.7746	CSFV
Pig	D13	2019-03-27	serum	JPN/29/2019	+	+	32.7185	ー	37.1825	CSFV
Pig	D21	2019-04-21	serum	JPN/37/2019	+	+	34.8178	ー	36.2907	CSFV
Pig	D51-1	2019-12-17	serum	(JPN/2018)	+	+	21.5174	ー	37.1889	CSFV
Pig	D51-2	2019-12-17	serum	(JPN/2018)	+	+	20.8835	ー	36.9451	CSFV
Pig	D51-3	2019-12-17	serum	JPN/68/2019	+	+	22.113	ー	32.2905	CSFV
Pig	D51-4	2019-12-17	serum	(JPN/2018)	+	+	18.3728	ー	32.8759	CSFV
Pig	D57-29	2020-02-25	serum	(JPN/2018)	+	+	27.1163	ー	35.9043	CSFV
Pig	D57-30	2020-02-25	serum	JPN/75/2020	+	+	26.6999	ー	37.5326	CSFV
Pig	D66-1	2021-04-16	serum	(JPN/2018)	+	+	25.8715	ー	37.2161	CSFV
Pig	D66-2	2021-04-16	serum	(JPN/2018)	+	+	22.3062	ー	31.6636	CSFV
Pig	D66-3	2021-04-16	serum	(JPN/2018)	+	+	31.5918	ー	36.1465	CSFV
Pig	D67-1	2021-04-16	serum	(JPN/2018)	+	+	23.5937	ー	33.2834	CSFV
Pig	D67-2	2021-04-16	serum	(JPN/2018)	+	+	26.1767	ー	35.9256	CSFV
Pig	D67-3	2021-04-16	serum	(JPN/2018)	+	+	25.9381	ー	31.2581	CSFV
Pig	D67-4	2021-04-16	serum	(JPN/2018)	+	+	23.3516	ー	35.1143	CSFV
Pig	D41	2019-09-12	kidney	(JPN/2018)	+	+	22.4883	ー	19.8366	CSFV
Pig	D59	2020-09-25	spleen	(JPN/2018)	+	+	22.0494	ー	21.2468	CSFV
Pig	D62	2021-01-25	kidney	(JPN/2018)	+	+	22.7923	ー	23.1017	CSFV
Pig	D62	2021-01-25	spleen	(JPN/2018)	+	+	22.5206	ー	22.8948	CSFV
Pig	D62	2021-01-25	tonsil	(JPN/2018)	+	+	20.5549	ー	21.1348	CSFV
Pig	D63	2021-03-29	kidney	(JPN/2018)	+	+	28.4022	ー	27.8816	CSFV
Pig	D63	2021-03-29	spleen	(JPN/2018)	+	+	20.9954	ー	26.0025	CSFV
Pig	D63	2021-03-29	tonsil	(JPN/2018)	+	+	24.851	ー	27.108	CSFV
Pig	D65	2021-04-13	tonsil	(JPN/2018)	+	+	22.2195	ー	23.9504	CSFV
Pig	D68	2021-05-10	tonsil	(JPN/2018)	+	+	23.3835	ー	21.6757	CSFV
Wild boar	1	2020-08	serum	(JPN/2018)	＋	＋	21.5502	ー	33.3242	CSFV
Wild boar	2	2020-09	serum	(JPN/2018)	nt	＋	23.0824	ー	29.6566	CSFV
Wild boar	3	2020-10	serum	(JPN/2018)	＋	＋	23.4577	ー	31.0238	CSFV
Wild boar	4	2020-10	serum	(JPN/2018)	＋	＋	24.9619	ー	29.6524	CSFV
Wild boar	5	2020-10	serum	(JPN/2018)	＋	＋	25.6502	ー	33.2295	CSFV
Wild boar	6	2020-12	serum	(Riems)	−	＋	25.6324	ー	32.8654	CSFV
Wild boar	7	2020-12	serum	(JPN/2018)	＋	＋	23.1681	ー	32.8325	CSFV
Wild boar	10	2020-12	serum	(JPN/2018)	−	＋	ー	ー	26.2828	negative
Wild boar	11	2020-12	serum	(JPN/2018)	−	＋	ー	ー	27.4055	negative
Wild boar	12	2021-02	serum	(JPN/2018)	＋	＋	24.3464	ー	28.8453	CSFV
Wild boar	13	2021-03	serum	(JPN/2018)	＋	＋	20.6518	ー	25.3193	CSFV
Wild boar	14	2021-03	serum	(Riems)	−	＋	ー	ー	31.8057	negative
Wild boar	15	2021-03	serum	(Riems)	−	＋	ー	ー	30.5921	negative
Wild boar	16	2021-03	serum	(JPN/2018)	＋	＋	27.2665	ー	33.3381	CSFV
Wild boar	17	2021-04	serum	(JPN/2018)	＋	＋	24.5159	ー	27.0444	CSFV
Wild boar	18	2021-04	serum	(JPN/2018)	＋	＋	20.7856	ー	28.021	CSFV
Wild boar	19	2021-04	serum	(JPN/2018)	＋	＋	21.3213	ー	29.5393	CSFV
Wild boar	20	2021-04	serum	(JPN/2018)	＋	＋	23.3528	ー	29.1655	CSFV
Wild boar	21	2021-05	serum	(JPN/2018)	−	＋	32.9736	ー	35.9949	CSFV
Wild boar	TCG-P1	2020-12-01	serum		nt	+	32.114	ー	29.4253	CSFV
Wild boar	TCG-P2	2021-01-08	serum		nt	+	39.7732	ー	33.828	CSFV
Wild boar	TCG-P3	2021-02-01	serum		nt	+	32.6259	ー	30.5662	CSFV
Wild boar	TCG-P4	2021-03-01	serum		nt	+	25.0538	ー	30.8718	CSFV
Wild boar	TCG-P5	2021-04-15	serum		nt	+	29.7246	ー	36.7646	CSFV
Wild boar	TCG-P6	2021-04-26	serum		nt	+	23.8075	ー	32.0108	CSFV
Wild boar	TCG-P7	2021-05-18	serum		nt	+	24.5283	ー	33.0818	CSFV
Wild boar	TCG-P8	2021-06-01	serum		nt	+	33.5471	ー	34.7695	CSFV
Wild boar	TCG-P9	2021-06-08	serum		nt	+	32.2114	ー	28.8743	CSFV
Wild boar	TY_113	2020-10-12	tonsil	(JPN/2018)	ー	+	25.934	ー	27.967	CSFV
Wild boar	TY_132	2021-04-12	tonsil	(JPN/2018)	+	+	19.782	ー	26.102	CSFV
Wild boar	YN_174	2020-05-25	serum	(JPN/2018)	+	+	24.998	ー	30.334	CSFV
Wild boar	YN_242	2020-09-14	spleen	(JPN/2018)	+	+	21.748	ー	24.758	CSFV
Wild boar	YN_258	2020-10-05	spleen	(JPN/2018)	+	+	25.583	ー	27.813	CSFV
Wild boar	YN_277	2020-10-21	serum	(JPN/2018)	+	+	31.128	ー	27.69	CSFV
Wild boar	YN_295	2020-11-10	serum	(JPN/2018)	+	+	27.211	ー	31.902	CSFV
Wild boar	YN_347	2021-02-03	kidney	(JPN/2018)	+	+	23.951	ー	25.437	CSFV
Wild boar	TCG-2	2020-11-20	spleen	(JPN/2018)	+	+	24.2521	ー	25.9567	CSFV
Wild boar	IS-633	2021-03-03	tonsil	(JPN/2018)	+	+	23.1329	ー	28.323	CSFV
Wild boar	IS-633	2021-03-03	spleen	(JPN/2018)	+	+	21.2381	ー	25.5299	CSFV
Wild boar	IS-633	2021-03-03	kidney	(JPN/2018)	+	+	23.0346	ー	25.3722	CSFV
Wild boar	HG-A2	2021-03-14	spleen	(JPN/2018)	+	+	26.111	ー	24.764	CSFV
Wild boar	HG-A2	2021-03-14	kidney	(JPN/2018)	+	+	23.4705	ー	23.8361	CSFV
nt, not tested
(JPN/2018) and (Riems) were determined based on partial sequences of 5'-UTR and identical with LC425854 and U45477, respectively.

## Sheet: Negative
Supplemental Table S2. Clincal samples of pigs and wild boars which showed negative for reference methods and developed multiplex rRT-PCR.
				reference methods				semi-direct-multiplex rRT-PCR
				ASFV		CSFV		CSF	ASF	IC
Animal	ID	type	sample	singleplex rPCR		RT-PCR (5′-UTR)		Cy5	FAM	VIC	decision
Pig	2006-c1	experiment	tonsil	ー		ー		ー	ー	26.4097	negative
Pig	2006-c1	experiment	spleen	ー		ー		ー	ー	28.5405	negative
Pig	2006-c1	experiment	kidney	ー		ー		ー	ー	27.1608	negative
Pig	2006-c2	experiment	tonsil	ー		ー		ー	ー	26.0843	negative
Pig	2006-c2	experiment	spleen	ー		ー		ー	ー	24.8794	negative
Pig	2006-c2	experiment	kidney	ー		ー		ー	ー	29.2533	negative
Pig	2006-t1	experiment	tonsil	ー		ー		ー	ー	24.7271	negative
Pig	2006-t1	experiment	spleen	ー		ー		ー	ー	30.8263	negative
Pig	2006-t1	experiment	kidney	ー		ー		ー	ー	29.5055	negative
Pig	2006-t2	experiment	tonsil	ー		ー		ー	ー	27.6889	negative
Pig	2006-t2	experiment	spleen	ー		ー		ー	ー	28.0656	negative
Pig	2006-t2	experiment	kidney	ー		ー		ー	ー	27.371	negative
Wild boar	TCG-N1	field	serum	ー		ー		ー	ー	31.4827	negative
Wild boar	TCG-N2	field	serum	ー		ー		ー	ー	31.9964	negative
Wild boar	TCG-N3	field	serum	ー		ー		ー	ー	31.1535	negative
Wild boar	TCG-N4	field	serum	ー		ー		ー	ー	28.1893	negative
Wild boar	TCG-N5	field	serum	ー		ー		ー	ー	29.6497	negative
Wild boar	TCG-N6	field	serum	ー		ー		ー	ー	29.0671	negative
Wild boar	TCG-N7	field	serum	ー		ー		ー	ー	31.1627	negative
Wild boar	TCG-N8	field	serum	ー		ー		ー	ー	31.9419	negative
Wild boar	TCG-N9	field	serum	ー		ー		ー	ー	32.0104	negative
Wild boar	TCG-N10	field	serum	ー		ー		ー	ー	32.9201	negative
Wild boar	TCG-N11	field	serum	ー		ー		ー	ー	30.8179	negative
Wild boar	TCG-N12	field	serum	ー		ー		ー	ー	30.5409	negative
Wild boar	TCG-N13	field	serum	ー		ー		ー	ー	32.0577	negative
Wild boar	TCG-N14	field	serum	ー		ー		ー	ー	33.7978	negative
Wild boar	TCG-N15	field	serum	ー		ー		ー	ー	29.5773	negative
Wild boar	TCG-N16	field	serum	ー		ー		ー	ー	31.7723	negative
Wild boar	TCG-N17	field	serum	ー		ー		ー	ー	31.9684	negative
Wild boar	TCG-N18	field	serum	ー		ー		ー	ー	31.7119	negative
Wild boar	TCG-N19	field	serum	ー		ー		ー	ー	33.7054	negative
Wild boar	TCG-N20	field	serum	ー		ー		ー	ー	31.8961	negative
nt, not tested
